# Supplementary material for: FRY, a global database of fire patch functional traits derived from space-borne burned area products
Source: Sci Data. 2018 Jul 10;5:180132. doi: 10.1038/sdata.2018.132 (PMC6038852; doi:10.1038/sdata.2018.132)
Supplement: Supplementary file 1 [file sdata2018132-isa1.zip]

Archive with 3 entries (3 files):
- i_Investigation.txt
- s_study_Laurent.txt
- a_assay_Laurent.txt
