# Supplementary material for: FRY, a global database of fire patch functional traits derived from space-borne burned area products
Source: Sci Data. 2018 Jul 10;5:180132. doi: 10.1038/sdata.2018.132 (PMC6038852; doi:10.1038/sdata.2018.132)
Supplement: Supplementary file 1 [file sdata2018132-isa1.zip › i_Investigation.txt]

# Investigation File generated for Scientific Data with Investigation File Authoring Tool version 0.1.0 on 04/06/2018 - This metadata file is CC0
ONTOLOGY SOURCE REFERENCE
Term Source Name	IAO	OMIT	UO	ERO	ENVO	OBI
Term Source File	http://data.bioontology.org/ontologies/IAO	http://data.bioontology.org/ontologies/OMIT	http://data.bioontology.org/ontologies/UO	http://data.bioontology.org/ontologies/ERO	http://data.bioontology.org/ontologies/ENVO	http://data.bioontology.org/ontologies/OBI
Term Source Version	2015-02-23	OBO 4.0-12122013-2338	unknown	2013-08-02		2014-08-18
Term Source Description	Information Artifact Ontology	Ontology for MicroRNA Target	Units of Measurement Ontology	Eagle-I Research Resource Ontology	Environment Ontology	Ontology for Biomedical Investigations
INVESTIGATION
Investigation Identifier
Investigation Title
Investigation Description
Investigation Submission Date
Investigation Public Release Date
INVESTIGATION PUBLICATIONS
Investigation PubMed ID
Investigation Publication DOI
Investigation Publication Author List
Investigation Publication Title
Investigation Publication Status
Investigation Publication Status Term Accession Number
Investigation Publication Status Term Source REF
INVESTIGATION CONTACTS
Investigation Person Last Name
Investigation Person Mid Initials
Investigation Person First Name
Investigation Person Address
Investigation Person Phone
Investigation Person Fax
Investigation Person Email
Investigation Person Affiliation
Investigation Person Roles
Investigation Person Roles Term Accession Number
Investigation Person Roles Term Source REF
STUDY
Study Identifier	10.1038/sdata.2018.132
Study Title	FRY, a global database of fire patch functional traits derived from space-borne burned area products
Study Submission Date	06/10/2017
Study Public Release Date	10/07/2018
Study Description	http://www.nature.com/articles/sdata2018132#abstract
Study File Name	s_study_Laurent.txt
Comment[Subject Keywords]	//;///
Comment[Manuscript Licence]	CC BY-4.0
Comment[Experimental Metadata Licence]	CC0
Comment[Supplementary Information File Name]	
Comment[Supplementary Information File Type]	x-zip-compressed
Comment[Supplementary Information File URL]	http://www.nature.com/articles/sdata2018132#supplementary-information
Comment[Data Repository]	OSU OREME
Comment[Data Record Accession]	doi:10.15148/0e999ffc-e220-41ac-ac85-76e92ecd0320
Comment[Data Record URI]	https://doi.org/10.15148/0e999ffc-e220-41ac-ac85-76e92ecd0320
STUDY DESIGN DESCRIPTORS
Study Design Type	data integration objective	source-based data analysis objective	image analysis objective
Study Design Type Term Accession Number	ERO:0100092	ERO:0100121	ERO:0100099
Study Design Type Term Source REF	ERO	ERO	ERO
STUDY PUBLICATIONS
Study PubMed ID
Study Publication DOI
Study Publication Author List
Study Publication Title
Study Publication Status
Study Publication Status Term Accession Number
Study Publication Status Term Source REF
STUDY FACTORS
Study Factor Name	cut off
Study Factor Type	spatiotemporal_interval
Study Factor Type Term Accession Number	http://www.ifomis.org/bfo/1.1/span#SpatiotemporalInterval
Study Factor Type Term Source REF	ERO
STUDY ASSAYS
Study Assay Measurement Type	land fire
Study Assay Measurement Type Term Accession Number	ENVO:01001292
Study Assay Measurement Type Term Source REF	ENVO
Study Assay Technology Type	image analysis
Study Assay Technology Type Term Accession Number	ERO:0000220
Study Assay Technology Type Term Source REF	ERO
Study Assay Technology Platform	""
Study Assay File Name	a_assay_Laurent.txt
STUDY PROTOCOLS
Study Protocol Name	Original burned area input data	Construction of fire patches by aggregating neighboring/burned pixels	Calculation of fire patch functional traits	Global maps of fire patch functional traits and power law size distribution
Study Protocol Type	selection	image analysis	information processor function	data transformation
Study Protocol Type Term Accession Number	OBI:0001928	ERO:0000220	OBI:0000392	OBI:0200000
Study Protocol Type Term Source REF	OBI	ERO	OBI	OBI
Study Protocol Description				
Study Protocol URI	""	""	""	""
Study Protocol Version				
Study Protocol Parameters Name	resolution	""	""	""
Study Protocol Parameters Name Term Accession Number	""	""	""	""
Study Protocol Parameters Name Term Source REF	""	""	""	""
Study Protocol Components Name	""	""	""	""
Study Protocol Components Type	""	""	""	""
Study Protocol Components Type Term Accession Number	""	""	""	""
Study Protocol Components Type Term Source REF	""	""	""	""
STUDY CONTACTS
Study Person Last Name	Laurent	Mouillot	Yue	Ciais	Moreno	Nogueira
Study Person First Name	Pierre	Florent	Chao	Philippe	M. Vanesa	Joana M. P.
Study Person Mid Initials						
Study Person Email	pierre.laurent@lsce.ipsl.fr	florent.mouillot@cefe.cnrs.fr	""	""	""	""
Study Person Phone						
Study Person Fax						
Study Person Address						
Study Person Affiliation	Laboratoire des Sciences du Climat et de l'Environnement, CEA-CNRS-UVSQ, UMR8212 Gif-sur-Yvette, France	UMR CEFE 5175, Centre National de la Recherche Scientifique (CNRS), Université de Montpellier, Université Paul-Valéry Montpellier, Ecole Pratique des Hautes Etudes (EPHE), Institut de Recherche pour le Développement (IRD), 1919 route de Mende, 34293 Montpellier CEDEX 5, France	Laboratoire des Sciences du Climat et de l'Environnement, CEA-CNRS-UVSQ, UMR8212 Gif-sur-Yvette, France	Laboratoire des Sciences du Climat et de l'Environnement, CEA-CNRS-UVSQ, UMR8212 Gif-sur-Yvette, France	UMR CEFE 5175, Centre National de la Recherche Scientifique (CNRS), Université de Montpellier, Université Paul-Valéry Montpellier, Ecole Pratique des Hautes Etudes (EPHE), Institut de Recherche pour le Développement (IRD), 1919 route de Mende, 34293 Montpellier CEDEX 5, France	National Institute for Space Research (INPE) Department of Meteorology, room 14 Av. dos Astronautas, 1758, Jardim da Granja São José dos Campos State of São Paulo, 12227-010 SP, Brazil
Study Person Roles						
Study Person Roles Term Accession Number						
Study Person Roles Term Source REF						
Comment[Study Person ORCID]				0000-0001-8560-4943		
Comment[Funder]						
Comment[FundRef ID]						
Comment[Funder Term Source REF]						
Comment[Grant Identifier]						
