# Supplementary material for: FRY, a global database of fire patch functional traits derived from space-borne burned area products
Source: Sci Data. 2018 Jul 10;5:180132. doi: 10.1038/sdata.2018.132 (PMC6038852; doi:10.1038/sdata.2018.132)
Supplement: Supplementary file 1 [file sdata2018132-isa1.zip › s_study_Laurent.txt]

Source Name	Comment[publication]	Material Type	Term Source REF	Term Accession Number	Characteristics[geographical location]	Term Source REF	Term Accession Number	Protocol REF	Parameter Value[resolution]	Unit	Term Source REF	Term Accession Number	Sample Name	Factor Value[cut off]
MERIS Fire_cci v4.1 BA dataset	Chuvieco, E. et al. A new global burned area product for climate assessment of fire impacts: A new global burned area product. Global Ecol. and Biogeography 25, 619629 (2016)	publication	IAO	IAO:0000311	Earth (Planet)	OMIT	OMIT:0018724	Original burned area input data	300	square meter	UO	UO:0000080	PATCHES_MERIS4.1_CO3	3
MERIS Fire_cci v4.1 BA dataset	Chuvieco, E. et al. A new global burned area product for climate assessment of fire impacts: A new global burned area product. Global Ecol. and Biogeography 25, 619629 (2016)	publication	IAO	IAO:0000311	Earth (Planet)	OMIT	OMIT:0018724	Original burned area input data	300	square meter	UO	UO:0000080	PATCHES_MERIS4.1_CO5	5
MERIS Fire_cci v4.1 BA dataset	Chuvieco, E. et al. A new global burned area product for climate assessment of fire impacts: A new global burned area product. Global Ecol. and Biogeography 25, 619629 (2016)	publication	IAO	IAO:0000311	Earth (Planet)	OMIT	OMIT:0018724	Original burned area input data	300	square meter	UO	UO:0000080	PATCHES_MERIS4.1_CO9	9
MERIS Fire_cci v4.1 BA dataset	Chuvieco, E. et al. A new global burned area product for climate assessment of fire impacts: A new global burned area product. Global Ecol. and Biogeography 25, 619629 (2016)	publication	IAO	IAO:0000311	Earth (Planet)	OMIT	OMIT:0018724	Original burned area input data	300	square meter	UO	UO:0000080	PATCHES_MERIS4.1_CO14	14
MCD64A1 BA dataset	Giglio, L., Schroeder W., Justice, C. The collection 6 MODIS active fire detection algorithm and fire products, Remote Sens. Environ. 178, 3141 (2016)	publication	IAO	IAO:0000311	Earth (Planet)	OMIT	OMIT:0018724	Original burned area input data	500	square meter	UO	UO:0000080	PATCHES_MCD64A1_CO3	3
MCD64A1 BA dataset	Giglio, L., Schroeder W., Justice, C. The collection 6 MODIS active fire detection algorithm and fire products, Remote Sens. Environ. 178, 3141 (2016)	publication	IAO	IAO:0000311	Earth (Planet)	OMIT	OMIT:0018724	Original burned area input data	500	square meter	UO	UO:0000080	PATCHES_MCD64A1_CO5	5
MCD64A1 BA dataset	Giglio, L., Schroeder W., Justice, C. The collection 6 MODIS active fire detection algorithm and fire products, Remote Sens. Environ. 178, 3141 (2016)	publication	IAO	IAO:0000311	Earth (Planet)	OMIT	OMIT:0018724	Original burned area input data	500	square meter	UO	UO:0000080	PATCHES_MCD64A1_CO9	9
MCD64A1 BA dataset	Giglio, L., Schroeder W., Justice, C. The collection 6 MODIS active fire detection algorithm and fire products, Remote Sens. Environ. 178, 3141 (2016)	publication	IAO	IAO:0000311	Earth (Planet)	OMIT	OMIT:0018724	Original burned area input data	500	square meter	UO	UO:0000080	PATCHES_MCD64A1_CO14	14
