# Supplementary material for: FRY, a global database of fire patch functional traits derived from space-borne burned area products
Source: Sci Data. 2018 Jul 10;5:180132. doi: 10.1038/sdata.2018.132 (PMC6038852; doi:10.1038/sdata.2018.132)
Supplement: Supplementary file 1 [file sdata2018132-isa1.zip › a_assay_Laurent.txt]

Sample Name	Protocol REF	Assay Name	Raw Data File	Comment[Data Repository]	Comment[Data Record Accession]	Comment[Data Record URI]	Protocol REF	Protocol REF	Derived Data File	Comment[Data Repository]	Comment[Data Record Accession]	Comment[Data Record URI]
PATCHES_MERIS4.1_CO3	Construction of fire patches by aggregating neighboring/burned pixels	FRY_MERIS4.1_CO3	fire_patches_MERIS_final_co_3.csv	OSU OREME	doi:10.15148/0e999ffc-e220-41ac-ac85-76e92ecd0320	https://doi.org/10.15148/0e999ffc-e220-41ac-ac85-76e92ecd0320	Calculation of fire patch functional traits	Global maps of fire patch functional traits and power law size distribution	trait_map_MERIS_1.0deg_co_3.nc	OSU OREME	doi:10.15148/0e999ffc-e220-41ac-ac85-76e92ecd0320	https://doi.org/10.15148/0e999ffc-e220-41ac-ac85-76e92ecd0320
PATCHES_MERIS4.1_CO5	Construction of fire patches by aggregating neighboring/burned pixels	FRY_MERIS4.1_CO5	fire_patches_MERIS_final_co_5.csv	OSU OREME	doi:10.15148/0e999ffc-e220-41ac-ac85-76e92ecd0320	https://doi.org/10.15148/0e999ffc-e220-41ac-ac85-76e92ecd0320	Calculation of fire patch functional traits	Global maps of fire patch functional traits and power law size distribution	trait_map_MERIS_1.0deg_co_5.nc	OSU OREME	doi:10.15148/0e999ffc-e220-41ac-ac85-76e92ecd0320	https://doi.org/10.15148/0e999ffc-e220-41ac-ac85-76e92ecd0320
PATCHES_MERIS4.1_CO9	Construction of fire patches by aggregating neighboring/burned pixels	FRY_MERIS4.1_CO9	fire_patches_MERIS_final_co_9.csv	OSU OREME	doi:10.15148/0e999ffc-e220-41ac-ac85-76e92ecd0320	https://doi.org/10.15148/0e999ffc-e220-41ac-ac85-76e92ecd0320	Calculation of fire patch functional traits	Global maps of fire patch functional traits and power law size distribution	trait_map_MERIS_1.0deg_co_9.nc	OSU OREME	doi:10.15148/0e999ffc-e220-41ac-ac85-76e92ecd0320	https://doi.org/10.15148/0e999ffc-e220-41ac-ac85-76e92ecd0320
PATCHES_MERIS4.1_CO14	Construction of fire patches by aggregating neighboring/burned pixels	FRY_MERIS4.1_CO14	fire_patches_MERIS_final_co_14.csv	OSU OREME	doi:10.15148/0e999ffc-e220-41ac-ac85-76e92ecd0320	https://doi.org/10.15148/0e999ffc-e220-41ac-ac85-76e92ecd0320	Calculation of fire patch functional traits	Global maps of fire patch functional traits and power law size distribution	trait_map_MERIS_1.0deg_co_14.nc	OSU OREME	doi:10.15148/0e999ffc-e220-41ac-ac85-76e92ecd0320	https://doi.org/10.15148/0e999ffc-e220-41ac-ac85-76e92ecd0320
PATCHES_MCD64A1_CO3	Construction of fire patches by aggregating neighboring/burned pixels	FRY_MCD64A1_CO3	fire_patches_MODIS_6_final_co_3.csv	OSU OREME	doi:10.15148/0e999ffc-e220-41ac-ac85-76e92ecd0320	https://doi.org/10.15148/0e999ffc-e220-41ac-ac85-76e92ecd0320	Calculation of fire patch functional traits	Global maps of fire patch functional traits and power law size distribution	trait_map_MODIS_6_1.0deg_co_3.nc	OSU OREME	doi:10.15148/0e999ffc-e220-41ac-ac85-76e92ecd0320	https://doi.org/10.15148/0e999ffc-e220-41ac-ac85-76e92ecd0320
PATCHES_MCD64A1_CO5	Construction of fire patches by aggregating neighboring/burned pixels	FRY_MCD64A1_CO5	fire_patches_MODIS_6_final_co_5.csv	OSU OREME	doi:10.15148/0e999ffc-e220-41ac-ac85-76e92ecd0320	https://doi.org/10.15148/0e999ffc-e220-41ac-ac85-76e92ecd0320	Calculation of fire patch functional traits	Global maps of fire patch functional traits and power law size distribution	trait_map_MODIS_6_1.0deg_co_5.nc	OSU OREME	doi:10.15148/0e999ffc-e220-41ac-ac85-76e92ecd0320	https://doi.org/10.15148/0e999ffc-e220-41ac-ac85-76e92ecd0320
PATCHES_MCD64A1_CO9	Construction of fire patches by aggregating neighboring/burned pixels	FRY_MCD64A1_CO9	fire_patches_MODIS_6_final_co_9.csv	OSU OREME	doi:10.15148/0e999ffc-e220-41ac-ac85-76e92ecd0320	https://doi.org/10.15148/0e999ffc-e220-41ac-ac85-76e92ecd0320	Calculation of fire patch functional traits	Global maps of fire patch functional traits and power law size distribution	trait_map_MODIS_6_1.0deg_co_9.nc	OSU OREME	doi:10.15148/0e999ffc-e220-41ac-ac85-76e92ecd0320	https://doi.org/10.15148/0e999ffc-e220-41ac-ac85-76e92ecd0320
PATCHES_MCD64A1_CO14	Construction of fire patches by aggregating neighboring/burned pixels	FRY_MCD64A1_CO14	fire_patches_MODIS_6_final_co_14.csv	OSU OREME	doi:10.15148/0e999ffc-e220-41ac-ac85-76e92ecd0320	https://doi.org/10.15148/0e999ffc-e220-41ac-ac85-76e92ecd0320	Calculation of fire patch functional traits	Global maps of fire patch functional traits and power law size distribution	trait_map_MODIS_6_1.0deg_co_14.nc	OSU OREME	doi:10.15148/0e999ffc-e220-41ac-ac85-76e92ecd0320	https://doi.org/10.15148/0e999ffc-e220-41ac-ac85-76e92ecd0320
